# Supplementary material for: AMPK Activation Is Indispensable for the Protective Effects of Caloric Restriction on Left Ventricular Function in Postinfarct Myocardium
Source: Biology (Basel). 2022 Mar 16;11(3):448. doi: 10.3390/biology11030448 (PMC8945456; doi:10.3390/biology11030448)
Supplement: Supplementary file 1 [file biology-11-00448-s001.zip]

Archive with 1 entries (1 files):
- biology-1599211-supplementary.pdf
